# Supplementary material for: Comparative mitochondrial proteomic, physiological, biochemical and ultrastructural profiling reveal factors underpinning salt tolerance in tetraploid black locust (Robinia pseudoacacia L.)
Source: BMC Genomics. 2017 Aug 22;18:648. doi: 10.1186/s12864-017-4038-2 (PMC5568289; doi:10.1186/s12864-017-4038-2)
Supplement: Supplementary file 1 — Differentially expressed proteins spots in mitochondria of mesophyll cells of diploid (2×) and tetraploid (4×) R. pseudoacacia using 2D–Gel Analysis under 0, 250 mM and 500 mM NaCl treatment. (XLS 16278 kb) [file 12864_2017_4038_MOESM1_ESM.xls]

## Sheet: Sheet1
Supplemental Table 1 Differentially expressed proteins spots in mitochondria of mesophyll cells of diploid (2×) and tetraploid (4×) R. pseudoacacia using 2D-Gel Analysis under 0, 250 mM and 500 mM NaCl treatment.
Spot No.a	Protein Name	Plant Species	Accessionb		Thero pI/KDac	Exper pI/KDad	Scoree	SC (%)r	PNg	Peptide sequence	Observed m/z
Oxidative phosphorylation (OXPHOS) system				KO ID
34	NADH-ubiquinone oxidoreductase	Zea mays	gi|195648210	k03934	6.1/89.0	4.78/66	79	0.03	2	K.ADVFLLVGTQPR.V	1315.71
	(complex I) 75kDa subunit									R.FATEVAGVQDLGMLGR.G	1663.8162
178	NADH dehydrogenase (complex I)	Vitis vinifera	gi|225453076	k03934	6.5/81.8	6.1/71	193	0.19	14	R.FCYDGLKR.Q	1058.5486
	iron-sulfur protein 1									R.FCYDGLKR.Q	1058.5486
										R.VLASQNPITR.T	1098.6509
										K.ADVFLLVGTQPR.V	1315.7870
										K.ADVFLLVGTQPR.V	1315.7870
										R.ANVILPAAAFSEK.E	1330.7802
										K.GTETIDVTDAVGSNIR.I	1647.8757
										R.FATEVAGVQDLGMLGR.G	1663.9069
										R.FATEVAGVQDLGMLGR.G	1663.9069
										R.FATEVAGVQDLGMLGR.G + Oxidation (M)	1679.8929
										R.LNEDINEEWISDKTR.F	1861.9576
										K.ADVFLLVGTQPRVEAPMVNAR.I	2283.1584
										K.MSLSAFGSAVENFYMTDSITR.A + 2 Oxidation (M)	2359.0774
										K.EIVGIAGQLSDAESMMALKDFLNK.M + Oxidation (M)	2596.4158
190	putative NADH dehydrogenase (complex I)	Bonyunia minor	gi|6686959	k01601	6.0/5.18	6.53/27	580	0.18	8	R.AVYECLR.G	910.4137
										R.VALEACVKAR.N	1116.5422
										R.DNGLLIHIHR.A	1187.6180
										R.DITLGFVDLLR.D	1261.5835
										K.DDENVNSQPFMR.W	1451.5692
										K.WSPELAAACEVWK.E	1546.6709
										K.GHYLNATAGTCEEMIKR.A	1950.8435
										R.GGLDFTKDDENVNSQPFMR.W	2169.9043
230	NAD+ binding site	Glycine max	gi|356525205	k01251	5.6/53.8	5.9/45	199	0.34	26	R.DSAAVFAWK.G	994.5229
										K.DLSQADFGR.L	1008.5154
										K.DLSQADFGR.L	1008.5154
										R.HSLPDGLMR.A	1025.5592
										R.HSLPDGLMR.A	1025.5592
										R.HSLPDGLMR.A + Oxidation (M)	1041.5581
										K.FDNLYGCR.H	1044.5032
										K.FDNLYGCR.H	1044.5032
										R.ITIKPQTDR.W	1071.6500
										K.DIIMVDHMR.K	1129.5981
										K.DIIMVDHMR.K + Oxidation (M)	1145.5948
										K.DIIMVDHMR.K + 2 Oxidation (M)	1161.6016
										K.VKDLSQADFGR.L	1235.6879
										K.SKFDNLYGCR.H	1259.6432
										K.SKFDNLYGCR.H	1259.6432
										R.LVGVSEETTTGVKR.L	1475.8148
										K.GETLQEYWWCTER.A	1757.8379
										K.GETLQEYWWCTER.A	1757.8379
										R.WVFPETNTGIIVLAEGR.L	1902.0828
										R.WVFPETNTGIIVLAEGR.L	1902.0828
										R.LEIELAEVEMPGLMACR.T	1961.0332
										R.LEIELAEVEMPGLMACR.T + Oxidation (M)	1977.0295
										R.LEIELAEVEMPGLMACR.T + 2 Oxidation (M)	1993.0303
										R.WCSCNIFSTQDHAAAAIAR.D	2179.0701
										R.WCSCNIFSTQDHAAAAIAR.D	2179.0701
										R.ALDWGPGGGPDLIVDDGGDATLLIHEGVK.A	2887.5376
291	family protein (complex I)	Arabidopsis lyrata subsp. lyrata	gi|297312256		9.88/10.1	5.47/25	45	0.07	9	R.SEVLSLCR.A	963.4714
										R.QYPDYNIR.E	1068.4106
										R.MNKNLTDPSK.V + Oxidation (M)	1163.5818
										K.VYLAYPPKTK.N	1179.5703
										M.VSRSEVLSLCR.A	1305.6735
										M.VSRSEVLSLCR.A	1305.6735
										R.QYPDYNIREYTK.R	1589.6941
										K.NLTDPSKVNEAYAEAK.A	1749.6124
										K.NLTDPSKVNEAYAEAK.A	1749.6124
215	Cytochrome c reductase (complex Ⅲ) Mitochondrial processing peptidase subunit β	Glycine max	gi|356558971	k17732	6.27/58	6.2/50	399	0.29	27	R.ERDVILR.E	900.5521
										R.TYWNRY.-	902.4472
										R.EQTTYYAK.V	1003.5082
										K.HMGSELAQR.V	1028.5261
										K.HMGSELAQR.V + Oxidation (M)	1044.5294
										R.IPFAELFAR.I	1063.6244
										R.IPFAELFAR.I	1063.6244
										R.LPDYNWFR.R	1110.5686
										K.HEEIVEQVK.T	1110.5686
										R.IDAVDASTIKR.V	1188.6639
										K.EPAIFTGSEVR.I	1205.6543
										K.EPAIFTGSEVR.I	1205.6543
										R.RIPFAELFAR.I	1219.7065
										K.DIAIAAMGPIQR.L	1255.7186
										K.DIAIAAMGPIQR.L	1255.7186
										K.DIAIAAMGPIQR.L + Oxidation (M)	1271.7090
										K.DIAIAAMGPIQR.L + Oxidation (M)	1271.7090
										R.FIYDKDIAIAAMGPIQR.L	1922.0792
										R.FIYDKDIAIAAMGPIQR.L + Oxidation (M)	1938.0707
										K.SSLLLHIDGTSPVAEDIGR.Q	1980.1027
										K.SSLLLHIDGTSPVAEDIGR.Q	1980.1027
										R.VGINEVAESMMAFNTNYK.D	2017.9938
										R.VGINEVAESMMAFNTNYK.D + Oxidation (M)	2033.9905
										R.VGINEVAESMMAFNTNYK.D + 2 Oxidation (M)	2049.9973
										R.ELEEEIENMGGHLNAYTSR.E	2192.0659
										R.ELEEEIENMGGHLNAYTSR.E	2192.0659
										R.ELEEEIENMGGHLNAYTSR.E + Oxidation (M)	2208.0603
53	ATP synthase (complex V) α subnunit	Arabidopsis thaliana	gi|15219234	k02145	5.11/69	5.52/60	203	0.12	5	K.LAADTPLLTGQR.V	1255.6764
										R.EASIYTGITIAEYFR.D	1733.8396
										R.NIIHFYNLANQAVER.A	1801.8992
										R.LAEMPADSGYPAYLAAR.L + Oxidation (M)	1811.8191
										K.YSTALESFYEKFDPDFINIR.T	2455.1013
71	ATP synthase (complex V) β subnunit	Kalidium foliatum	gi|118429132	k02147	4.93/54.1	5.02/52	264	0.13	5	K.FQEIVNIR.L	1018.5449
										K.FVAQGAYDTR.S	1127.5236
										R.QIYPPINVLPSLSR.L	1596.8783
										R.VTLFLNLANDPTIER.I	1715.8926
										K.IPLFSAAGLPHNEIAAQICR.Q	2178.1099
88	ATP synthase (complex V) β subnunit	Stirlingia latifolia	gi|3850914	k02112	5.09/52.8	5.51/45	548	0.31	9	K.AHGGVSVFGGVGER.T	1328.6407
										R.FVQAGSEVSALLGR.M	1433.7351
										R.VGLTALTMAEYFR.D	1471.7318
										K.VALVYGQMNEPPGAR.M	1601.7737
										R.DVNEQDVLLFIDNIFR.F	1949.9552
										R.IFNVLGEPIDNLGPVDTR.T	1968.9924
										K.GIYPAVDPLDSTSTMLQPR.I	2060.9827
										R.GMEVIDTGAPLSVPVGGATLGR.I	2097.0457
										R.DTVGQQINVTCEVQQLLGNNR.V	2386.1199
207	ATP synthase alpha subunit	Manihot esculenta	gi|169794058	k02111	5.13/55	5.1/52	733	0.35	24	K.ATQNQLAR.G	901.5119
										R.KFLVELR.T	904.5852
										R.KFLVELR.T	904.5852
										R.GEISASESR.L	935.4742
										R.LIESPAPGIISR.R	1252.7637
										R.LIESPAPGIISR.R	1252.7637
										R.VINALAKPIDGR.G	1266.7810
										R.HTLIIYDDLSK.Q	1317.7410
										R.HTLIIYDDLSK.Q	1317.7410
										R.LIESPAPGIISRR.S	1408.7460
										R.LIESPAPGIISRR.S	1408.7460
										R.IAQIPVSEAYLGR.V	1416.8314
										R.IAQIPVSEAYLGR.V	1416.8314
										K.ASSVAQVVTTLQER.G	1488.8502
										K.ASSVAQVVTTLQER.G	1488.8502
										R.EAYPGDVFYLHSR.L	1553.7881
										R.EAYPGDVFYLHSR.L	1553.7881
										R.ERHTLIIYDDLSK.Q	1602.8907
										K.IVNTGTVLQVGDGIAR.I	1612.9501
										K.IVNTGTVLQVGDGIAR.I	1612.9501
										R.SVYEPLQTGLIAIDSMIPIGR.G	2273.3010
										R.SVYEPLQTGLIAIDSMIPIGR.G	2273.3010
										R.SVYEPLQTGLIAIDSMIPIGR.G + Oxidation (M)	2289.2878
										R.SVYEPLQTGLIAIDSMIPIGR.G + Oxidation (M)	2289.2878
209	ATP synthase (complex V) α subnunit	Vigna radiata	gi|289066833	k02111	5.1/55	5.1/53	382	0.26	24	K.ATQNQLAR.G	901.5183
										R.KFLVELR.A	904.5945
										R.KFLVELR.A	904.5945
										R.IEQYNTEVK.I	1123.6116
										K.TFTGEAEALLK.D	1179.6639
										R.LIESPAPGIISR.R	1252.7789
										R.LIESPAPGIISR.R	1252.7789
										R.HTLIIYDDLSK.Q	1317.7583
										R.HTLIIYDDLSK.Q	1317.7583
										R.ERIEQYNTEVK.I	1408.7554
										R.ERIEQYNTEVK.I	1408.7554
										K.ASSVAQVVTTLQER.G	1488.8661
										K.ASSVAQVVTTLQER.G	1488.8661
										R.EAYPGDVFYLHSR.L	1553.8053
										R.EAYPGDVFYLHSR.L	1553.8053
										R.ERHTLIIYDDLSK.Q	1602.9143
										K.IVNTGTVLQVGDGIAR.I	1612.9723
										K.IVNTGTVLQVGDGIAR.I	1612.9723
										R.EAYPGDVFYLHSRLLER.A	2065.1077
										K.DAIKEQMELFLFQEQVEK.N	2225.2693
										R.SVYEPLQTGLIAIDSMIPIGR.G	2273.3066
										R.SVYEPLQTGLIAIDSMIPIGR.G + Oxidation (M)	2289.3064
										R.SVYEPLQTGLIAIDSMIPIGR.G + Oxidation (M)	2289.3064
										K.TAVATDTILNQQGQNVICVYVAVGQK.A	2790.5410
211	ATP synthase (complex V) β subnunit	Glycine max	gi|356575458	k02147	4.9/54	4.9/52	626	0.55	33	K.SAIGEGMTR.R	921.4716
										K.FQEIVNIR.L	1018.5917
										K.FQEIVNIR.L	1018.5917
										K.SAIGEGMTRR.D	1077.5603
										K.TPVSLDMLGR.I	1088.6034
										K.TPVSLDMLGR.I + Oxidation (M)	1104.6005
										K.FVAQGAYDTR.N	1127.5790
										K.FVAQGAYDTR.N	1127.5790
										R.DFEENGSMER.V	1213.5168
										R.RGQVLEVDGEK.A	1229.6794
										R.KFVAQGAYDTR.N	1255.6757
										R.KFVAQGAYDTR.N	1255.6757
										R.TVSGVAGPLVILDK.V	1368.8403
										K.FTTVQFTGEVLK.T	1369.7877
										K.AVVQVFEGTSGIDNK.F	1563.8345
										R.QIYPPINVLPSLSR.L	1596.9584
										R.QIYPPINVLPSLSR.L	1596.9584
										R.IALTTAEYLAYECGK.H	1702.8840
										R.VTLFLNLANDPTIER.I	1715.9823
										R.VTLFLNLANDPTIER.I	1715.9823
										R.DHSDVSNQLYANYAIGK.D	1894.9406
										K.HVLVILTDMSSYADALR.E	1904.0519
										R.GYPGYMYTDLATIYER.A	1912.9396
										R.GYPGYMYTDLATIYER.A	1912.9396
										K.HVLVILTDMSSYADALR.E + Oxidation (M)	1920.0150
										R.GYPGYMYTDLATIYER.A + Oxidation (M)	1928.9265
										R.RDHSDVSNQLYANYAIGK.D	2051.0518
										K.IPLFSAAGLPHNEIAAQICR.Q	2178.2192
										K.IPLFSAAGLPHNEIAAQICR.Q	2178.2192
										R.TYPEEMIQTGISTIDVMNSIAR.G	2469.2830
										R.TYPEEMIQTGISTIDVMNSIAR.G	2469.2830
										R.TYPEEMIQTGISTIDVMNSIAR.G + Oxidation (M)	2485.2551
										R.IFNGSGKPIDNGPPILPEAYLDISGSSINPSER.T	3454.8625
213	ATP synthase CF1 alpha subunit	Manihot esculenta	gi|169794058	k02111	5.22/55	5.26/52	425	0.27	20	K.ATQNQLAR.G	901.5270
										R.KFLVELR.T	904.6002
										R.LIESPAPGIISR.R	1252.7764
										R.LIESPAPGIISR.R	1252.7764
										R.HTLIIYDDLSK.Q	1317.7505
										R.LIESPAPGIISRR.S	1408.7502
										R.IAQIPVSEAYLGR.V	1416.8420
										R.IAQIPVSEAYLGR.V	1416.8420
										K.ASSVAQVVTTLQER.G	1488.8622
										K.ASSVAQVVTTLQER.G	1488.8622
										R.EAYPGDVFYLHSR.L	1553.7994
										R.EAYPGDVFYLHSR.L	1553.7994
										R.ERHTLIIYDDLSK.Q	1602.8988
										K.IVNTGTVLQVGDGIAR.I	1612.9637
										K.IVNTGTVLQVGDGIAR.I	1612.9637
										R.SVYEPLQTGLIAIDSMIPIGR.G	2273.3101
										R.SVYEPLQTGLIAIDSMIPIGR.G	2273.3101
										R.SVYEPLQTGLIAIDSMIPIGR.G + Oxidation (M)	2289.2905
										R.SVYEPLQTGLIAIDSMIPIGR.G + Oxidation (M)	2289.2905
										K.LELAQFVELEAFAQFASDLDK.A	2384.0505
220	ATP synthase (complex V) β subnunit	Glycine max	gi|356536246	k02133	5.8/59	5.3/48	152	0.36	21	K.IGLFGGAGVGK.T	975.6034
										K.VVDLLAPYQR.G	1149.6683
										K.VVDLLAPYQR.G	1149.6683
										R.TIAMDATEGVVR.G	1173.7115
										R.TIAMDATEGVVR.G + Oxidation (M)	1173.7115
										K.AHGGFSVFAGVGER.T	1262.7010
										K.AHGGFSVFAGVGER.T	1278.6986
										R.VGLTGLTVAEHFR.D	1390.7542
										R.VGLTGLTVAEHFR.D	1390.7542
										K.TVLIMELINNVAK.A	1399.8369
										R.FTQANSEVSALLGR.I	1399.8369
										R.FTQANSEVSALLGR.I	1457.8945
										R.TIAMDATEGVVRGWR.V	1492.8424
										K.CALVYGQMNEPPGAR.A + Oxidation (M)	1492.8424
										R.DAEGQDVLLFVDNIFR.F	1534.8574
										R.DAEGQDVLLFVDNIFR.F	1661.8195
										R.EGNDLYREMIESGVIK.L + Oxidation (M)	1678.8456
										R.QISELGIYPAVDPLDSTSR.M	1810.9613
										R.VAEYATAAAAATTPPSPPPPGK.K	1851.0193
										K.NLQDIIAILGMDELSEDDKLTVAR.A	1851.0193
										K.NLQDIIAILGMDELSEDDKLTVAR.A + Oxidation (M)	1869.0668
223	ATP synthase (complex V) β subnunit	Glycine max	gi|91214126	k02112	5.29/53	5.37/47	903	0.53	31	K.IGLFGGAGVGK.T	975.6006
										K.VVDLLAPYR.R	1007.6110
										K.VVDLLAPYR.R	1045.6464
										R.SAPAFIQLDTK.L	1045.6464
										R.AVAMSATEGLMR.G	1177.7335
										R.EGNDLYMEMK.E + 2 Oxidation (M)	1190.6791
										K.AHGGVSVFGGVGER.T	1222.6447
										K.AHGGVSVFGGVGER.T	1261.7344
										R.IVGEEHYETAQR.V	1328.7235
										R.FVQAGSEVSALLGR.M	1328.7235
										R.FVQAGSEVSALLGR.M	1431.7457
										R.VGLTALTMAEYFR.D	1433.8225
										K.TVLIMELINNIAK.A	1433.8225
										K.TVLIMELINNIAK.A + Oxidation (M)	1471.8190
										K.VALVYGQMNEPPGAR.M	1471.8190
										K.VALVYGQMNEPPGAR.M	1487.8047
										K.VALVYGQMNEPPGAR.M + Oxidation (M)	1601.8718
										R.IAQIIGPVLDVAFPPGK.M	1601.8718
										R.DVNEQDVLLFIDNIFR.F	1617.8602
										R.IFNVLGEPIDNLGPVDTR.T	1735.0364
										R.IFNVLGEPIDNLGPVDTR.T	1950.0787
										K.GIYPAVDPLDSTSTMLQPR.I	1969.1194
										K.GIYPAVDPLDSTSTMLQPR.I	1969.1194
										K.GIYPAVDPLDSTSTMLQPR.I + Oxidation (M)	2061.1152
										K.ELQDIIAILGLDELSEEDR.L	2061.1152
										R.MPSAVGYQPTLSTEMGSLQER.I	2077.1011
										R.MPSAVGYQPTLSTEMGSLQER.I	2097.1841
										R.MPSAVGYQPTLSTEMGSLQER.I + Oxidation (M)	2097.1841
										R.DTVGQQINVTCEVQQLLGNNR.I	2113.1631
										R.DTVGQQINVTCEVQQLLGNNR.I	2171.1926
										R.YKELQDIIAILGLDELSEEDR.L	2462.3618
198	Cell division protein ftsH	Ricinus communis	gi|255558698	k03798	6.43/75	5.1/64	258	0.35	27	R.FLEYLDK.D	927.5156
										K.GVLLVGPPGTGK.T	1094.6688
										R.FLEYLDKDR.V	1198.6544
										R.QRGTGIGGGNDER.E	1316.7325
										R.ADILDSALLRPGR.F	1396.8201
										R.VQLPGLSQELLQK.F	1452.8588
										K.FDADVSLDIIAMR.T	1465.7831
										K.FDADVSLDIIAMR.T	1465.7831
										K.FDADVSLDIIAMR.T + Oxidation (M)	1481.7935
										R.MSYSRFLEYLDK.D + Oxidation (M)	1567.7944
										R.LSDSAYEIALSHIR.N	1574.8467
										R.LSDSAYEIALSHIR.N	1574.8467
										R.AILSEFVEIPAENR.V	1587.8887
										R.AILSEFVEIPAENR.V	1587.8887
										K.KFDADVSLDIIAMR.T	1593.8766
										K.KFDADVSLDIIAMR.T + Oxidation (M)	1609.8719
										R.VRVQLPGLSQELLQK.F	1707.8325
										K.ENAPCIVFVDEIDAVGR.Q	1903.9812
										K.ENAPCIVFVDEIDAVGR.Q	1903.9812
										R.SSGGMGGPGGPGFPLAFGQSK.A + Oxidation (M)	1909.0012
										K.AKENAPCIVFVDEIDAVGR.Q	2103.1145
										R.TPGFSGADLANLLNEAAILAGR.R	2171.2102
										R.TPGFSGADLANLLNEAAILAGR.R	2171.2102
										K.EIDDSIDRIVAGMEGTVMTDGK.S + 2 Oxidation (M)	2384.0391
										-.MAASSACIVMNNGLSTHNNTKQNFSK.V + 2 Oxidation (M)	2857.5535
										-.MAASSACIVMNNGLSTHNNTKQNFSK.V + 2 Oxidation (M)	2857.5535
										K.AIAGEAGVPFFSISGSEFVEMFVGVGASR.V	2918.5386
216	ATP1 gene product	Lotus japonicus	gi|372450305	k02132	6.01/55	6.44/50	509	0.45	27	R.VVSVGDGIAR.V	972.5888
										K.AVDSLVPIGR.G	1026.6375
										K.AVDSLVPIGR.G	1026.6375
										R.KIELDAFLK.E	1076.6785
										R.AAELTTLLESR.I	1203.7139
										R.AAELTTLLESR.I	1203.7139
										R.VVDALGVPIDGR.G	1210.7352
										R.VEVKAPGIIER.K	1210.7352
										K.SVHEPMQTGLK.A	1226.6777
										K.SVHEPMQTGLK.A + Oxidation (M)	1242.6688
										K.TAIAIDTILNQK.Q	1300.8018
										R.KSVHEPMQTGLK.A	1354.7677
										R.GIRPAINVGLSVSR.V	1438.9142
										R.GIRPAINVGLSVSR.V	1438.9142
										R.EAFPGDVFYLHSR.L	1537.8131
										R.EAFPGDVFYLHSR.L	1537.8131
										R.DNGMHALIIYDDLSK.Q	1704.9009
										R.DNGMHALIIYDDLSK.Q + Oxidation (M)	1720.9010
										K.AMLGRVVDALGVPIDGR.G	1738.9694
										R.ITNFYTNFQVDEIGR.V	1816.9668
										R.ITNFYTNFQVDEIGR.V	1816.9668
										R.ATSESETLYCVYVAIGQK.R	2019.0544
										R.VYGLNEIQAGEMVEFASGVK.G	2141.1414
										R.VYGLNEIQAGEMVEFASGVK.G + Oxidation (M)	2157.1414
										R.EVAAFAQFGSDLDAATQALLNR.G	2308.2590
										R.EVAAFAQFGSDLDAATQALLNR.G	2308.2590
										K.GIALNLENENVGIVVFGSDTAIK.E	2373.3501
285	Chromosome segregation ATPases (Myosin-like protein)	Medicago truncatula	gi|357463145		4.65/206	5.5/27	52	0.14	25	R.FEYGELVGK.N	1041.5367
										K.QESVVSEYR.D	1096.5591
										K.LLEDTIQDR.I	1102.6010
										R.LSSDLEIIPK.L	1114.6163
										K.LQGAFLELRK.L	1174.6318
										K.QLNSHCEDSK.M	1217.6704
										K.QLNSHCEDSK.M	1217.6704
										K.DEVLGESEDVK.S	1219.6724
										R.DREIENLNEK.V	1259.6804
										R.VAAETELERVR.D	1272.7007
										K.VHVEQQLQLVK.E	1320.6699
										K.SLNTSGFVPKQGK.L	1362.7261
										K.DLEVELSQVESK.V	1375.7574
										R.DRDSLQGLINEK.N	1387.7428
										K.EAEISSMHSASLK.K + Oxidation (M)	1405.7678
										R.QTRELSEASITIK.D	1475.7426
										K.VEHYHILEEKLK.D	1537.7799
										K.WLAGYVNECQEAK.V	1567.7220
										K.WLAGYVNECQEAK.V	1567.7220
										K.DKEAEISSMHSASLK.K	1632.7764
										K.VDLQKQESMVSEYK.D + Oxidation (M)	1699.8229
										R.EINGIDIDTIVSSFGK.I	1707.8202
										K.MIKNELSELTSVLEK.I + Oxidation (M)	1749.6553
										K.LINASGEVQTLIRQFK.F	1816.8813
										K.ESVVNEYQELLSARDR.E	1907.8923
Transcription, translation; DNA-binding proteins
33	pentatricopeptide repeat-containing protein	Setaria italica	gi|514771455		8.17/59.2	5.78/64	33	0.02	1	R.LVSKVEPINIIVR.D	1479.7385
171	Ankyrin repeat domain-containing protein	Medicago truncatula	gi|357500765		6.80/53	5.22/24	53	0.33	12	K.LLRDNPSLLNDK.N	1397.6952
										K.NMYGETPLHMAAK.N + Oxidation (M)	1478.7714
										K.AIEALIQRETTEK.Q	1501.7632
										R.RPPHMAFLGNPGTGK.T + Oxidation (M)	1595.8396
										K.IVVIFAGYSEPMKR.V	1609.7592
										K.ETNGGLVDTMMINAR.E	1621.8828
										R.KETNGGLVDTMMINAR.E	1749.6837
										K.NPVMAHTPLHVSAGNNR.A	1814.8223
										K.MDELEKELSNIVGLNDLK.I + Oxidation (M)	2075.9814
										K.MNNLAEGSLLYGFKLHSNCSIK.A + Oxidation (M)	2512.1880
										K.MNNLAEGSLLYGFKLHSNCSIK.A + Oxidation (M)	2512.1880
										K.NMYGETPLHMAAKNGCSEAAQLLLAHGASIEAR.A	3511.6565
175	Elongation factor G	Vitis vinifera	gi|359496425	k02355	5.52/85	5.2/86	328	0.41	34	K.EYIPGVMK.G	936.4742
										R.MDFPDPVIK.V	1061.5925
										R.LLEMHANSR.E	1070.5951
										R.NIGIMAHIDAGK.T	1239.7034
										R.IGRLLEMHANSR.E	1396.7855
										K.VEANVGAPQVNYR.E	1416.7955
										K.VEANVGAPQVNYR.E	1416.7955
										K.LAQEDPSFHFSR.D	1433.7499
										R.GKFSVFAMAADESK.R + Oxidation (M)	1503.7734
										K.IMSDPFVGSLTFVR.V	1568.8717
										K.IMSDPFVGSLTFVR.V	1568.8717
										R.RGQINSFGDKPGGLK.V	1573.9105
										K.IMSDPFVGSLTFVR.V + Oxidation (M)	1584.8757
										K.IMSDPFVGSLTFVR.V + Oxidation (M)	1584.8757
										R.GITITSAATTTFWNK.H	1611.9056
										K.GTISASFVPVLCGSAFK.N	1740.9596
										R.EFKVEANVGAPQVNYR.E	1821.0121
										R.EFKVEANVGAPQVNYR.E	1821.0121
										R.NIGIMAHIDAGKTTTTER.I	1929.0677
										R.NIGIMAHIDAGKTTTTER.I + Oxidation (M)	1945.0751
										R.INIIDTPGHVDFTLEVER.A	2068.1602
										R.INIIDTPGHVDFTLEVER.A	2068.1602
										K.GLEECMSNGVLAGFPVVDVR.A	2149.1394
										K.GLEECMSNGVLAGFPVVDVR.A	2149.1394
										K.GLEECMSNGVLAGFPVVDVR.A + Oxidation (M)	2165.1384
										K.VVDALVPLAEMFQYVSTLR.G + Oxidation (M)	2167.2070
										K.DTITGETLCDPENPIVLER.M	2172.1497
										K.VEVVTPEEHLGDVIGDLNSR.R	2178.1951
										K.VEVVTPEEHLGDVIGDLNSR.R	2178.1951
										R.TVPLVDYRNIGIMAHIDAGK.T	2183.2124
										R.AVLVDGSYHDVDSSVLAFQLAAR.G	2433.3501
										R.AVLVDGSYHDVDSSVLAFQLAAR.G	2433.3501
										R.VLDGAICLFDSVAGVEPQSETVWR.Q	2648.4014
										R.DEEINQTVIEGMGELHLEIIVDR.L	2652.4404
253	ATP-dependent RNA helicase	Brachypodium distachyon	gi|357126966		9.24/49	6.28/37	58	0.36	12	K.SAIIFVAQQSEK.S	1320.5833
										R.SGLRPLRAAATLR.E	1381.6670
										K.EKGFLLVSTDIASR.G	1535.8055
										R.ISSPSYTPLAASTSR.S	1537.7823
										R.AGNPPSSILVVEFMR.T + Oxidation (M)	1632.7535
										K.RAGNPPSSILVVEFMR.T	1772.9828
										K.TLAYLLSVFSAIDVRR.S	1823.8448
										K.ACTVMALLDGGMLTRQK.S + Oxidation (M)	1880.9014
										K.ACTVMALLDGGMLTRQK.S + Oxidation (M)	1880.9014
										K.FHSQELPLESMFTFNL.- + Oxidation (M)	1955.9293
										K.AEPPAIIVATVASLCQMVEKR.A + Oxidation (M)	2299.1438
										K.SNVVHVHVNPVQPMPSQLHHK.Y	2383.9604
181	zinc ion binding protein	Arabidopsis thaliana	gi|18399026	k15263	9.12/31	5.9/72	55	0.41	10	K.KLVLESIVDSGR.D	1315.7064
										K.SANGTPAKPKDISK.Q	1413.7277
										K.SANGTPAKPKDISK.Q	1413.7277
										R.YPWFCSLCNTK.A	1475.7366
										K.DGSENASNVDSEQK.K	1479.7574
										K.ATSQQTLLAHADGKK.H	1568.7454
										M.VWFQCEDCGESLK.K	1657.7905
										K.KVDLPASSGVANGESHPEK.K	1921.9673
										K.VDLPASSGVANGESHPEKK.R	1921.9673
										K.DISKQEPDFDINVGLSNR.Y	2047.0049
298	Calcium-binding EF-hand family protein	Theobroma cacao	gi|508777222	k13448	4.82/16.5	6.14/23	31	0.04	1	EFEYLAR	927.472
299	Calcium-binding protein	Solanum lycopersicum	gi|460378369	k13448	4.90/16.5	5.14/23	31	0.04	1	K.YEEFIAR.M	927.4641
232	kinesin heavy chain	Ricinus communis	gi|255537481	k10406	7.88/12	6.0/41	55	0.22	18	K.SMDDLRLQK.D + Oxidation (M)	1121.4626
										K.VEELESFSESK.S	1283.6976
										K.VEELESFSESK.S	1283.6976
										R.DLLSTVPDASMR.S + Oxidation (M)	1320.5973
										R.LQKDLLPQSKPR.K	1422.7391
										K.FAERVSGVELGAAR.S	1461.7682
										K.DQNNLYNVRTEK.Y	1493.7340
										K.SLSALGDVIFALAQK.S	1532.7603
										K.QQFTSKLPRPPQK.L	1554.6361
										R.HSTESPSHSPKATGGK.G	1607.7990
										R.SETGSLQSVDDCRR.Q	1609.7615
										R.ACLIDGTVLCSILNK.L	1676.8079
										R.SHSVLTVHVRGMDLK.T + Oxidation (M)	1694.8093
										K.EDIDLLGFGDGDSDER.L	1752.6791
										K.KTHEEHYLLLEDHAK.E	1862.9089
										K.QGLYGDLSDSNILELMK.S + Oxidation (M)	1911.7864
										R.YEVGVQMVEIYNEQVR.D	1955.9337
										K.TLMFVQLNPDVDSYSETISTLK.F	2501.2371
315	50S ribosomal protein L21, mitochondrial	Arabidopsis thaliana	gi|29839556	k02888	5.52/30.9	6.4/17	43	0.3	9	K.LKFCDINDK.L	1152.4397
										K.VEEAEEIGYK.V	1166.4518
										R.NLPWYSHWYR.S	1421.6357
										K.VSNGDSIFTEKLK.F	1437.6188
										R.ITDIQGIEKPEPK.I	1467.6718
										K.IVHKPSKEAVTEQTK.A	1694.7737
										R.SLTRNLPWYSHWYR.S	1878.8606
										R.NLPWYSHWYRSQDR.C	1907.8403
										R.NLPWYSHWYRSQDR.C	1907.8403
350	ribosomal protein S8	Monomastix	gi|224179526	k02994	10.1/16.4	6.46/14	29	0.08	2	-.MVNYAVSDMLTR.I	1399.6107
										-.MVNYAVSDMLTR.I + Oxidation (M)	1415.6023
317	DNA binding protein, putative	Ricinus communis	gi|223531593		5.77/35.1	4.96/16	44	0.15	10	R.LENLDWK.M	917.2566
										K.LIANDVDEMK.T + Oxidation (M)	1163.5833
										K.LIANDVDEMK.T + Oxidation (M)	1163.5833
										K.KNMANAVATVSK.Q + Oxidation (M)	1249.5742
										K.KNMANAVATVSK.Q + Oxidation (M)	1249.5742
										K.VANHSTITYEER.S	1419.6394
										K.VANHSTITYEER.S	1419.6394
										K.MEEQIETSKLIANDVDEMK.T + Oxidation (M)	2239.0452
										K.NMANAVATVSKQLDNVSETLASTK.R	2492.1760
										K.NMANAVATVSKQLDNVSETLASTK.R	2492.1760
343	pentatricopeptide repeat-containing protein	Setaria italica	gi|514771455		8.17/59.1	5.67/26	35	0.02	1	R.LVSKVEPINIIVR.D	1479.7561
Chaperones and protein processing
282	Heat shock protein	Medicago truncatula	gi|357503161	k03283	5.10/71	6.75/27	118	0.22	17	R.ISDASVQSDMK.L	1180.6057
										K.DAGVIAGLNVLR.I	1197.6887
										R.VEIIANDQGNR.T	1228.6764
										R.VEIIANDQGNR.T	1228.6764
										R.EIAEAYLGSTVK.N	1280.7075
										K.NSVHDVVLVGGSTR.I	1439.8624
										K.NSVHDVVLVGGSTR.I	1439.8624
										R.TTPSYVAFTDSER.L	1473.7457
										K.EEIEKMVEEAEK.Y + Oxidation (M)	1479.8539
										K.EEIEKMVEEAEK.Y + Oxidation (M)	1479.8539
										R.IINEPTAAAIAYGLDK.K	1659.9326
										K.MKELESLCNPIIAK.M + Oxidation (M)	1661.9304
										K.ATAGDTHLGGEDFDNR.M	1675.7982
										K.NAVVTVPAYFNDSQR.Q	1680.8988
										K.NAVVTVPAYFNDSQR.Q	1680.8988
										R.IINEPTAAAIAYGLDKK.A	1788.0309
										K.GEGPAIGIDLGTTYSCVGVWQHDR.V	2588.3159
149	Heat shock protein	Zea mays	gi|162461165	k13993	7.88/26	6.3/26	57	0.35	12	R.LSPVARLPVR.A	1107.5096
										R.LALPDECDKSK.V	1275.6908
										K.VMVEDDTLVIR.G + Oxidation (M)	1305.7004
										K.VMVEDDTLVIR.G + Oxidation (M)	1305.7004
										R.AWRPAHGFASSGR.A	1309.6742
										M.AAAPFAIAGRLSPVAR.L	1399.6763
										-.MAAAPFAIAGRLSPVAR.L + Oxidation (M)	1567.7327
										K.VMVEDDTLVIRGEHK.K	1714.9188
										K.VMVEDDTLVIRGEHK.K	1740.8169
										R.LPVRAWRPAHGFASSGR.A	1740.8169
										R.DNSVDVQVSQNGGNRQQGNAVQR.R	1864.8945
										R.DNSVDVQVSQNGGNRQQGNAVQR.R	2470.2634
201	protein disulfide-isomerase	Glycine max	gi|356554621	k09580	5.28/56	5.0/62	47	0.09	7	K.VVIVGVFPK.F	957.6102
										K.VVIVGVFPK.F	957.6102
										R.NGGKVVQDYK.G	1107.5437
										K.NKVVIVGVFPK.F	1199.5785
										K.NKVVIVGVFPK.F	1199.5785
										R.EADDIVDYLKK.Q	1308.6763
										K.SEPIPEVNNEPVK.V	1451.7219
231	A1 cistron-splicing factor AAR2	Arabidopsis thaliana	gi|30697362	k13205	5.05/41	5.89/41	54	0.39	12	K.SKFTTSSTEQPK.G	1340.6814
										K.GNRFYYTSIPR.I	1373.6534
										R.KWNQQDEWLTK.V	1475.7480
										K.TAMEIALDTQMKK.S	1479.7806
										K.TAMEIALDTQMKK.S	1479.7806
										K.TAMEIALDTQMKK.S + 2 Oxidation (M)	1511.8304
										K.TQLLESVLSKEYK.D	1537.7833
										M.IPPGIHFVFYSSSTR.D	1707.7671
										K.VSEEEEERYSQAVR.S	1710.7915
										-.MIPPGIHFVFYSSSTR.D	1838.8998
										K.DFFALVEETSVVDGDLLSWTR.K	2399.0015
										K.DSEDLLLGELQFSFVAFLMGQSLESFMQWK.S + Oxidation (M)	3511.6440
Transport
39	mitochondrial substrate carrier	Volvox carteri f. nagariensis	gi|300265179	k15121	6.25/36	6.06/61	43	0.11	8	R.EDGVGGFLR.G	949.4661
										R.IEGIPGFYR.G	1051.3922
										K.QMMVRLILK.E + 2 Oxidation (M)	1163.5969
										-.MGSQAEEVDWDR.L	1422.7587
										K.TKQMTLPGISGGFQGVK.Q	1748.6522
										-.MGSQAEEVDWDRLDK.N	1778.7683
										K.HDGATPTFGEVARQIMR.E + Oxidation (M)	1901.8245
										K.FFLYGAGMFSGVTLTLYPLSVIK.T	2524.0974
154	adenosine deaminase-like	Sorghum bicolor	gi|242066540		6.02/16.4	5.28/25	62	0.18	24	K.EVIATMEK.T + Oxidation (M)	936.4605
										K.WKAIGEVR.V	958.4323
										-.MPAPPSAVPGK.G	1051.4033
										K.EHMSKLLFSK.E	1219.5138
										R.APSSPSPVAPEDR.H	1309.6738
										R.QTMMEVFNDMK.S + 3 Oxidation (M)	1421.7574
										R.VLEEMTAREDLK.E	1433.7290
										R.VFEGICLPQKPR.K	1443.6544
										R.LNDITEADINEVR.K	1501.7596
										R.ALVAVLPPGSSHAKR.K	1502.7001
										K.IVYTYNLIAQGTR.E	1511.8241
										R.GAVPLDMIEESGRR.V	1529.8082
										R.ALNQMTDYEDAVAAK.E	1639.9178
										R.ALNQMTDYEDAVAAK.E	1639.9178
										R.FRGAVPLDMIEESGR.R	1676.8055
										K.FNWAEGKEILLMSGK.V	1722.9270
										R.RALNQMTDYEDAVAAK.E	1795.8204
										R.IILSGTLFQNNFEELK.N	1865.9321
										K.ELDGTGEEDEQELDGAGK.A	1892.0065
										R.IGQEKIVYTYNLIAQGTR.E	2067.0530
										R.EIIVIDSDEEGVGGGGRQAGR.D	2113.8682
										K.YNGPNGENQSNEQDGIFFK.R	2158.1052
										R.NSSASGAGHPTAWMSDDARSSR.G	2247.9329
										R.NSSASGAGHPTAWMSDDARSSR.G	2247.9329
339	eukaryotic translation initiation factor 2c	Ricinus communis	gi|223543695		9.29/110	6.04/14	47	0.09	7	R.VSGLTSQPTR.E	1045.5259
										K.SLYTSGELPFAWK.E	1498.6848
										R.YCPVGRSFFSPDIR.A	1700.7908
										K.TWQDPVRGTVSGGMIR.D + Oxidation (M)	1775.7745
										K.TWQDPVRGTVSGGMIR.D + Oxidation (M)	1775.7745
										K.ELELLLAILPDNNGTLYGDLKR.I	2470.1909
										K.GKELELLLAILPDNNGTLYGDLK.R	2499.1138
Pyruvate decarboxylation and citric acid cycle
265	malate dehydrogenase	Glycine max	gi|373432589	k00025	5.91/35	6.45/33	147	0.4	15	K.EFAPSIPEK.N	1017.5590
										K.MELVDAAFPLLK.G	1346.7777
										K.MELVDAAFPLLK.G + Oxidation (M)	1362.7739
										K.NISCLTRLDHNR.A	1498.8903
										K.KLDLTAEELSEEK.A	1504.8823
										K.LSSALSAASAACDHIR.D	1629.8580
										K.LSSALSAASAACDHIR.D	1629.8580
										K.VLVVANPANTNALILK.E	1650.0381
										K.VLVVANPANTNALILK.E	1650.0381
										R.KLSSALSAASAACDHIR.D	1757.9529
										R.VLVTGAAGQIGYALVPMIAR.G	2000.1974
										R.VLVTGAAGQIGYALVPMIAR.G + Oxidation (M)	2016.1801
										K.HAAANCKVLVVANPANTNALILK.E	2402.2224
										K.GVVATTDVVEACTGVNIAVMVGGFPR.K	2619.4094
										K.GVVATTDVVEACTGVNIAVMVGGFPR.K + Oxidation (M)	2635.3892
Metabolism
86	Alanine aminotransferase	Medicago truncatula	gi|357485703	k14272	5.78/54.0	4.45/46	120	0.06	2	K.AVMQILNTIIR.G	1271.7212
										K.AMVIINPGNPTGQCLSEENLR.E	2313.0864
113	Glutamine synthetase	Ricinus communis	gi|255551511	k01915	6.69/48.1	5.30/39	49	0.08	1	R.IIAEYIWIGGSGIDVR.S	1761.8976
119	Glutamine synthetase	Canavalia lineata	gi|6578120	k01915	6.28/47.6	5.46/39	112	0.09	3	K.IIAEYIWVGGTGIDVR.S	1761.9257
										R.GGNNILVICDAYTPAGEPIPTNK.R	2414.1514
										R.GGNNILVICDAYTPAGEPIPTNKR.H	2570.2698
121	putative alcohol dehydrogenase	Betula pendula	gi|6723484	k00121	8.58/20.1	6.51/38	76	0.05	1	K.SEESNLCELLR.I	1349.6071
142	P-loop containing nucleoside triphosphate hydrolases superfamily protein	Arabidopsis thaliana	gi|15219376		6.81/48.3	6.21/34	191	0.06	2	K.IPLILGIWGGK.G	1166.7025
										R.VPLIVTGNDFSTLYAPLIR.E	2089.125
346	fucosyltransferase CAZy family GT37-like protein	Selaginella moellendorffii	gi|300143173	k13681	7.91/58	5.97/16	40	0.2	14	R.EYEKMHER.C	1121.4406
										R.EYEKMHER.C	1121.4406
										R.EYEKMHER.C + Oxidation (M)	1137.4408
										K.NNFMNYPTADGR.L	1399.6335
										K.NNFMNYPTADGR.L	1399.6335
										K.NNFMNYPTADGR.L + Oxidation (M)	1415.6230
										K.NNFMNYPTADGR.L + Oxidation (M)	1415.6230
										R.AQFVINPPISNSPNAR.T	1724.7844
										R.AQFVINPPISNSPNAR.T	1724.7844
										R.LLTLATAFMYSLLTNR.V	1827.8359
										K.RAQFVINPPISNSPNAR.T	1880.8606
										K.RAQFVINPPISNSPNAR.T	1880.8606
										K.IHIKGCQDEWEGIQLA.-	1896.8525
										K.YYEELKNNFMNYPTADGR.L	2225.0352
Defense, stress, detoxification
111	1,3-β-glucan synthase subunit	Fragaria vesca	gi|470139357	k11000	8.99/204	6.57/39	41	0.04	7	ILFNDAFSRGLR	1408.6063
186	BZIP transcription factor	Medicago truncatula	gi|357486627		8.65/24	6.09/71	50	0.36	11	M.AMAYHSGIGISK.V	1234.6572
										R.LNSVLENQIFT.-	1277.6918
										R.LNSVLENQIFT.-	1277.6918
										R.NMENAVADLTKK.L + Oxidation (M)	1349.6554
										K.RNMENAVADLTK.K	1361.6772
										-.MAMAYHSGIGISK.V	1365.6846
										K.LSDLIGDLQALVK.G	1384.7113
										K.LSDLIGDLQALVK.G	1384.7113
										K.HLTQRIQILDDK.M	1479.7529
										K.VLFIAVTGYTGTVLLKNGK.L	1993.9640
										K.VLFIAVTGYTGTVLLKNGK.L	1993.9640
329	disease resistance RPP8-like protein 3-like	Glycine max	gi|356538242		8.76/104	6.82/14	24	0.03	1	R.RDVLQGILK.D	1041.49
203	L-ascorbate peroxidase	Cicer arietinum	gi|502145236	k00434	5.65/27.1	5.04/26	141	0.12	2	R.LAWHSAGTFDVK.T	1331.6195
										K.YAADEDAFFADYAEAHLK.L	2046.8153
217	lectin	Astragalus falcatus	gi|3819113		3.85/9.80	5.92/24	66	0.08	1	R.EVLPEWVR.I	1027.5076
Unkonwn function
163	predicted protein	Glycine max	gi|168064083		9.36/27	5.23/24	49	0.48	9	R.VGAVLSGRVK.R	985.4326
										K.LNFKALPLEHK.T	1309.6779
										R.EVALVEASCCRK.C	1421.7644
										M.AMSETPYLCFVK.L + Oxidation (M)	1461.7769
										R.SNRVAWELHATLSR.S	1639.9192
										R.SNRVAWELHATLSR.S	1639.9192
										R.FIPIYTLVSTPTSIR.G	1707.7699
										K.YIHYFSWKSAEQDGSCNR.V	2247.9512
										K.TKSISLYCCANESDRPNDLLR.D	2512.1768
281	predicted protein	Physcomitrella patens	gi|168070396		6.56/47	4.9/28	54	0.31	14	R.QAMLGELR.A + Oxidation (M)	933.4895
										R.QLDSARLR.I	958.4529
										R.RPAEILAEVGR.R	1210.6498
										R.LRLVEAHIQR.Q	1234.6123
										R.LEPQLQMVER.G	1242.6118
										R.RPAEILAEVGRR.Y	1366.6798
										R.QAMLGELRAQLVR.R	1484.7426
										R.VDVAVHPLDQGARR.L	1532.7612
										R.LAAAGPSQQAERLSR.L	1554.6304
										R.LAAAGPSQQAERLSR.L	1554.6304
										R.APHHAESEEGPHADR.Q	1639.9182
										R.APHHAESEEGPHADR.Q	1639.9182
										-.LVELELADVRPRQLDSAR.L	2080.0461
										R.KNVAGQHLPVDAPALGGLDGTR.R	2186.1348
221	predicted protein	Populus trichocarpa	gi|224086409		10.8/14.4	5.26/24	42	0.08	1	K.QGNGFGEEKQR.K	1249.5714
254	predicted protein	Populus trichocarpa	gi|224109480		5.31/47.2	6.11/37	65	0.17	8	K.FYWAPTR.D	940.4618
										K.MCCLFINDLDAGAGR.L	1712.7587
										K.LVVHISKNFMSLPNIK.V + Oxidation (M)	1855.8877
										K.LVVHISKNFMSLPNIK.V + Oxidation (M)	1855.8877
										K.LVDTFPGQSIDFFGALR.A	1882.9414
										K.LVDTFPGQSIDFFGALR.A	1882.9414
										R.VPIIVTGNDFSTLYAPLIR.D	2089.1267
										R.VPIIVTGNDFSTLYAPLIR.D	2089.1267
30	uncharacterized protein	Zea mays	gi|308082002		11.06/24.8	5.98/65	50	0.39	8	R.GEEESLGFLPHGK.F	1399.6550
										-.MNQNSNPSVVASR.T + Oxidation (M)	1419.6598
										R.SSFSFLSAENHRR.N	1537.7579
										R.AVPPRGVGTGTGTASAR.S	1554.6133
										R.SGMATLYGTRAVPPR.G	1576.7177
										R.TRGEEESLGFLPHGK.F	1656.7059
										K.ATRAVDTNSTPAMGPAVVDR.W + Oxidation (M)	2044.9771
										K.ATRAVDTNSTPAMGPAVVDR.W + Oxidation (M)	2044.9771
349	uncharacterized protein	Glycine max	gi|359807168	k01803	6.24/32.7	6.24/24	384	0.22	6	K.FFVGGNWK.C	954.4467
										K.WVILGHSER.R	1096.5447
										K.TFDVCFQQLK.A	1285.5681
										R.IEISAQNSWVGK.G	1331.6359
										K.GGAFTGEISVEQLK.D	1435.6755
										K.QEDIDGFLVGGASLK.G	1548.7185
112	hypothetical protein	Prunus persica	gi|462400783		6.84/52	5.11/39	351	0.16	6	K.FYWAPTR.E	940.4487
										R.VYDDEVRK.W	1023.4854
										K.SFQCELVFAK.M	1228.568
										K.MCCLFINDLDAGAGR.L + Oxidation (M)	1728.7019
										K.LVDTFPGQSIDFFGAIR.A	1882.9221
										R.VPIIVTGNDFSTLYAPLIR.D	2089.1174
183	hypothetical protein	Musa acuminata var. zebrina	gi|1491726		7.37/37.2	6.58/28	114	0.11	3	R.AVYECLR.G	910.4306
										K.MTQGPPHGIQVDR.D + Oxidation (M)	1451.6038
										R.GGLDFTKDDENVNSQPFMR.W	2169.9426
348	hypothetical protein	Vitis vinifera	gi|147817756	k01783	5.54/33.8	6.23/22	148	0.24	4	K.VIEAGANALVAGSAVFGAK.D	1744.8915
										K.GVNPWIEVDGGVGPANAYK.V	1942.8918
										K.AVELAGCDWIHVDVMDGR.F	2042.8799
										K.AGADIVSVHCEQSSTIHLHR.T	2217.0103
129	unknown	Medicago truncatula	gi|217073023	k01100	7.67/36.5	5.05/37	286	0.13	4	K.LFSPGNLR.A	903.5072
										R.FEETLYGSSR.L	1188.5505
										R.DQVAAAMGVLGPR.T	1284.6704
										R.DQVAAAMGVLGPR.T + Oxidation (M)	1300.6624
										K.DFPGTHEFLLLDEGK.W	1717.8239
228	unknown	Lotus japonicus	gi|388515001	k02717	5.74/21.5	5.48/22	148	0.12	2	K.EVEYTGQVLR.Y	1193.5475
										K.EVEYTGQVLR.Y	1572.6449
274	unknown	Medicago truncatula	gi|217071716	k02716	4.66/18.0	5.20/29	337	0.49	5	R.VPFLFTIK.Q	964.5484
										R.GASTGYDNAVALPAGGR.G	1576.7104
										K.DGIDYAAVTVQLPGGER.V	1760.8088
										K.QLVASGKPDSFSGEFLVPSYR.G	2284.0774
										R.LTYTLDEIEGPFEVSPDGTVK.F	2310.0317
Miscellancous Proteins
246	Ribulose 1,5-bisphosphate carboxylase	Loeseneriella	gi|9909955	k01601	6.04/52.3	5.39/19	270	0.09	4	ASVVFKAGVK.D	1005.5786
										K.DTDILAAFR.V	1021.4975
										K.LTYYTPDYETK.D	1393.6136
										K.TFQGPPHGIQVER.D	1465.7072
258	Ribulose-1,5-bisphosphate carboxylase/oxygenase large subunit	Ulmus alata	gi|523330	k01601	6.05/53.1	5.86/16	315	0.12	5	R.DDFVEKDR.S	1023.4567
										R.VALEACVKAR.N	1116.5623
										R.EITLGFVDLLR.D	1275.7062
										R.LSGGDHIHAGTVVGK.L	1447.7397
										K.WSPELAAACEVWK.E	1546.7026
264	Ribulose bisphosphate carboxylase large chain	Prostanthera nivea	gi|671611	k01601	6.33/52.8	5.01/15	337	0.08	5	R.DDFVEKDR.S	1023.4546
										R.VALEACVKAR.N	1116.5604
										R.EITLGFVDLLR.D	1275.7117
										K.WSPELAAACEVWK.E	1546.7065
										R.EITLGFVDLLRDDFVEK.D	2009.0261
307	Ribulose bisphosphate carboxylase large chain	Medicago truncatula	gi|357502811	k01601	6.13/53	6.33/20	235	0.21	14	R.ALRLEDLR.I	985.6245
										K.DTDILAAFR.V	1021.5768
										K.DTDILAAFR.V	1021.5768
										K.FELPAMDTI.-	1036.5715
										R.LTYYTPDYETK.D	1393.7230
										M.SPQTETKATVGFK.A	1393.7230
										R.LEDLRIPVAYVK.T	1415.7131
										K.EIKFELPAMDTI.- + Oxidation (M)	1422.7762
										K.TFQGPPHGIQVER.D	1465.8180
										K.TFQGPPHGIQVER.D	1465.8180
										R.MSGGDHIHAGTVVGK.L + Oxidation (M)	1481.8204
										K.YGRPLLGCTIKPK.L	1502.9155
										K.YGRPLLGCTIKPK.L	1502.9155
										R.LTYYTPDYETKDTDILAAFR.V	2396.2810
312	Ribulose-1,5-bisphosphate carboxylase/oxygenase large subunit	Lotus japonicus	gi|13518420	k01601	6.22/51	5.79/19	249	0.24	15	R.AMHAVIDR.Q	912.2844
										K.AQEETGEIK.G	1004.6447
										K.DTDILAAFR.V	1021.5668
										K.DTDILAAFR.V	1021.5668
										K.NHGMHFRVLAK.A	1309.7007
										K.LTYYTPDYETK.D	1393.7001
										K.LTYYTPDYETK.D	1393.7001
										K.TFQGPPHGIQVER.D	1465.8104
										K.TFQGPPHGIQVER.D	1465.8104
										R.MSGGDHIHAGTVVGK.L + Oxidation (M)	1481.8146
										K.EIKFEFQAMDTL.- + Oxidation (M)	1487.7915
										K.EIKFEFQAMDTL.- + Oxidation (M)	1487.7915
										K.TFQGPPHGIQVERDK.L	1708.8855
										R.EITLGFVDLLRDDFVEK.D	2009.0051
										K.LTYYTPDYETKDTDILAAFR.V	2396.2388
a Assigned spot number as indicated in Fig. 6 and Fig. 7. b Accession numbers according to the NCBIInr database. c Theoretical pI and masses (kDa) and of identified proteins. d Experimental pI and masses (kDa) and of identified proteins. e Mascot protein score reported after searching against the NCBInr database. f Sequence coverage. g Number of peptides sequenced. D, Protein spots only detected …
