# Supplementary material for: Comparative mitochondrial proteomic, physiological, biochemical and ultrastructural profiling reveal factors underpinning salt tolerance in tetraploid black locust (Robinia pseudoacacia L.)
Source: BMC Genomics. 2017 Aug 22;18:648. doi: 10.1186/s12864-017-4038-2 (PMC5568289; doi:10.1186/s12864-017-4038-2)
Supplement: Supplementary file 3 — The information of different expressed proteins according to ID using DAVID web-server. (XLS 46 kb) [file 12864_2017_4038_MOESM3_ESM.xls]

## Sheet: DAVID_GO_注释
Supplemental Table 3 The information of different expressed proteins according to ID using DAVID web-server.
ID	Gene Name	Species	COG_ONTOLOGY	GOTERM_BP_DIRECT	GOTERM_CC_DIRECT	GOTERM_MF_DIRECT	INTERPRO	KEGG_PATHWAY	PIR_SUPERFAMILY	SMART	UP_KEYWORDS	UP_SEQ_FEATURE
357500765	AAA-type ATPase family protein/ankyrin repeat protein(MTR_6g088470)	Medicago truncatula			GO:0009507~chloroplast,	GO:0005524~ATP binding,	IPR000641:CbxX/CfqX,IPR002110:Ankyrin repeat,IPR003593:AAA+ ATPase domain,IPR003959:ATPase, AAA-type, core,IPR020683:Ankyrin repeat-containing domain,IPR027417:P-loop containing nucleoside triphosphate hydrolase,			SM00248:ANK,SM00382:AAA,	ANK repeat,Coiled coil,Complete proteome,Reference proteome,
30697362	AAR2 protein family(AT1G66510)	Arabidopsis thaliana		GO:0000244~spliceosomal tri-snRNP complex assembly,	GO:0009507~chloroplast,		IPR007946:A1 cistron-splicing factor, AAR2,				Complete proteome,Reference proteome,
289066833	ATP synthase CF1 alpha subunit(atpA)	Vigna radiata		GO:0015986~ATP synthesis coupled proton transport,GO:0015991~ATP hydrolysis coupled proton transport,	GO:0009535~chloroplast thylakoid membrane,GO:0045261~proton-transporting ATP synthase complex, catalytic core F(1),	GO:0005524~ATP binding,GO:0046933~proton-transporting ATP synthase activity, rotational mechanism,GO:0046961~proton-transporting ATPase activity, rotational mechanism,	IPR000194:ATPase, F1/V1/A1 complex, alpha/beta subunit, nucleotide-binding domain,IPR000793:ATPase, F1/V1/A1 complex, alpha/beta subunit, C-terminal,IPR004100:ATPase, alpha/beta subunit, N-terminal,IPR005294:ATPase, F1 complex, alpha subunit,IPR020003:ATPase, alpha/beta subunit, nucleotide-binding domain, active site,IPR023366:ATPase, F1/A1 complex, alpha subunit, N-terminal,IPR027417:P-loop cont…				ATP synthesis,ATP-binding,CF(1),Chloroplast,Hydrogen ion transport,Hydrolase,Ion transport,Membrane,Nucleotide-binding,Plastid,Thylakoid,Transport,
169794058	ATP synthase CF1 alpha subunit(atpA)	Manihot esculenta		GO:0015986~ATP synthesis coupled proton transport,GO:0015991~ATP hydrolysis coupled proton transport,	GO:0009535~chloroplast thylakoid membrane,GO:0045261~proton-transporting ATP synthase complex, catalytic core F(1),	GO:0005524~ATP binding,GO:0046933~proton-transporting ATP synthase activity, rotational mechanism,GO:0046961~proton-transporting ATPase activity, rotational mechanism,	IPR000194:ATPase, F1/V1/A1 complex, alpha/beta subunit, nucleotide-binding domain,IPR000793:ATPase, F1/V1/A1 complex, alpha/beta subunit, C-terminal,IPR004100:ATPase, alpha/beta subunit, N-terminal,IPR005294:ATPase, F1 complex, alpha subunit,IPR020003:ATPase, alpha/beta subunit, nucleotide-binding domain, active site,IPR023366:ATPase, F1/A1 complex, alpha subunit, N-terminal,IPR027417:P-loop cont…				ATP synthesis,ATP-binding,CF(1),Chloroplast,Hydrogen ion transport,Hydrolase,Ion transport,Membrane,Nucleotide-binding,Plastid,Thylakoid,Transport,	chain:ATP synthase subunit alpha, chloroplastic,nucleotide phosphate-binding region:ATP,site:Required for activity,
91214126	ATP synthase CF1 beta subunit(atpB)	Glycine max		GO:0015986~ATP synthesis coupled proton transport,GO:0015991~ATP hydrolysis coupled proton transport,	GO:0009535~chloroplast thylakoid membrane,GO:0009536~plastid,GO:0045261~proton-transporting ATP synthase complex, catalytic core F(1),	GO:0005524~ATP binding,GO:0046933~proton-transporting ATP synthase activity, rotational mechanism,	IPR000194:ATPase, F1/V1/A1 complex, alpha/beta subunit, nucleotide-binding domain,IPR000793:ATPase, F1/V1/A1 complex, alpha/beta subunit, C-terminal,IPR003593:AAA+ ATPase domain,IPR004100:ATPase, alpha/beta subunit, N-terminal,IPR005722:ATPase, F1 complex, beta subunit,IPR020003:ATPase, alpha/beta subunit, nucleotide-binding domain, active site,IPR024034:ATPase, F1 complex beta subunit/V1 complex…	gmx00190:Oxidative phosphorylation,gmx00195:Photosynthesis,gmx01100:Metabolic pathways,		SM00382:AAA,	ATP synthesis,ATP-binding,CF(1),Chloroplast,Complete proteome,Hydrogen ion transport,Hydrolase,Ion transport,Membrane,Nucleotide-binding,Plastid,Reference proteome,Thylakoid,Transport,	chain:ATP synthase subunit beta, chloroplastic,nucleotide phosphate-binding region:ATP,
356536246	ATP synthase subunit beta, mitochondrial(LOC100797948)	Glycine max		GO:0015986~ATP synthesis coupled proton transport,GO:0015991~ATP hydrolysis coupled proton transport,	GO:0000275~mitochondrial proton-transporting ATP synthase complex, catalytic core F(1),	GO:0005524~ATP binding,GO:0046933~proton-transporting ATP synthase activity, rotational mechanism,	IPR000194:ATPase, F1/V1/A1 complex, alpha/beta subunit, nucleotide-binding domain,IPR000793:ATPase, F1/V1/A1 complex, alpha/beta subunit, C-terminal,IPR003593:AAA+ ATPase domain,IPR004100:ATPase, alpha/beta subunit, N-terminal,IPR005722:ATPase, F1 complex, beta subunit,IPR020003:ATPase, alpha/beta subunit, nucleotide-binding domain, active site,IPR020971:ATP synthase, F1 beta subunit,IPR024034:AT…	gmx00190:Oxidative phosphorylation,gmx01100:Metabolic pathways,		SM00382:AAA,	ATP synthesis,ATP-binding,CF(1),Complete proteome,Nucleotide-binding,Reference proteome,
255558698	ATP-dependent zinc metalloprotease FTSH 2, chloroplastic(LOC8277798)	Ricinus communis		GO:0051301~cell division,	GO:0016021~integral component of membrane,	GO:0004222~metalloendopeptidase activity,GO:0005524~ATP binding,GO:0008568~microtubule-severing ATPase activity,	IPR000642:Peptidase M41,IPR003593:AAA+ ATPase domain,IPR003959:ATPase, AAA-type, core,IPR003960:ATPase, AAA-type, conserved site,IPR005936:Peptidase, FtsH,IPR027417:P-loop containing nucleoside triphosphate hydrolase,			SM00382:AAA,	Cell cycle,Cell division,Complete proteome,Hydrolase,Membrane,Reference proteome,Transmembrane,Transmembrane helix,
372450305	ATPase subunit 1(atp1)	Lotus japonicus		GO:0015986~ATP synthesis coupled proton transport,GO:0015991~ATP hydrolysis coupled proton transport,	GO:0005739~mitochondrion,GO:0045261~proton-transporting ATP synthase complex, catalytic core F(1),	GO:0005524~ATP binding,GO:0046933~proton-transporting ATP synthase activity, rotational mechanism,GO:0046961~proton-transporting ATPase activity, rotational mechanism,	IPR000194:ATPase, F1/V1/A1 complex, alpha/beta subunit, nucleotide-binding domain,IPR000793:ATPase, F1/V1/A1 complex, alpha/beta subunit, C-terminal,IPR004100:ATPase, alpha/beta subunit, N-terminal,IPR005294:ATPase, F1 complex, alpha subunit,IPR020003:ATPase, alpha/beta subunit, nucleotide-binding domain, active site,IPR023366:ATPase, F1/A1 complex, alpha subunit, N-terminal,IPR027417:P-loop cont…				ATP synthesis,ATP-binding,CF(1),Hydrogen ion transport,Ion transport,Mitochondrion,Nucleotide-binding,Transport,
357126966	DEAD-box ATP-dependent RNA helicase 58, chloroplastic(LOC100833781)	Brachypodium distachyon		GO:0010501~RNA secondary structure unwinding,		GO:0003676~nucleic acid binding,GO:0004004~ATP-dependent RNA helicase activity,GO:0005524~ATP binding,	IPR001650:Helicase, C-terminal,IPR011545:DNA/RNA helicase, DEAD/DEAH box type, N-terminal,IPR014001:Helicase, superfamily 1/2, ATP-binding domain,IPR014014:RNA helicase, DEAD-box type, Q motif,IPR027417:P-loop containing nucleoside triphosphate hydrolase,			SM00487:DEXDc,SM00490:HELICc,	Complete proteome,Reference proteome,
502145236	L-ascorbate peroxidase, cytosolic(LOC101497640)	Cicer arietinum						cam00053:Ascorbate and aldarate metabolism,cam00480:Glutathione metabolism,
225453076	NADH dehydrogenase [ubiquinone] iron-sulfur protein 1, mitochondrial(LOC100246750)	Vitis vinifera		GO:0042773~ATP synthesis coupled electron transport,	GO:0005747~mitochondrial respiratory chain complex I,	GO:0008137~NADH dehydrogenase (ubiquinone) activity,GO:0009055~electron carrier activity,GO:0051536~iron-sulfur cluster binding,	IPR000283:NADH:ubiquinone oxidoreductase, 75kDa subunit, conserved site,IPR001041:2Fe-2S ferredoxin-type domain,IPR006656:Molybdopterin oxidoreductase,IPR006963:Molybdopterin oxidoreductase, 4Fe-4S domain,IPR010228:NADH:ubiquinone oxidoreductase, subunit G,IPR012675:Beta-grasp domain,IPR015405:NADH-quinone oxidoreductase, chain G, C-terminal,IPR019574:NADH:ubiquinone oxidoreductase, subunit G, ir…	vvi00190:Oxidative phosphorylation,vvi01100:Metabolic pathways,		SM00929:SM00929,	Complete proteome,Reference proteome,
15219376	P-loop containing nucleoside triphosphate hydrolases superfamily protein(AT1G73110)	Arabidopsis thaliana			GO:0009507~chloroplast,GO:0009535~chloroplast thylakoid membrane,	GO:0005524~ATP binding,GO:0016787~hydrolase activity,GO:0016887~ATPase activity,	IPR003959:ATPase, AAA-type, core,IPR027417:P-loop containing nucleoside triphosphate hydrolase,				Complete proteome,Hydrolase,Reference proteome,
29839556	Ribosomal protein L21(NFD1)	Arabidopsis thaliana		GO:0000741~karyogamy,GO:0006412~translation,GO:0007338~single fertilization,GO:0009553~embryo sac development,GO:0009555~pollen development,GO:0009567~double fertilization forming a zygote and endosperm,GO:0010197~polar nucleus fusion,	GO:0005739~mitochondrion,GO:0005762~mitochondrial large ribosomal subunit,GO:0005840~ribosome,GO:0009507~chloroplast,	GO:0003723~RNA binding,GO:0003735~structural constituent of ribosome,GO:0019843~rRNA binding,GO:0043565~sequence-specific DNA binding,	IPR001787:Ribosomal protein L21,IPR018258:Ribosomal protein L21, conserved site,	ath03010:Ribosome,			Complete proteome,Developmental protein,Fertilization,Karyogamy,Mitochondrion,Reference proteome,Ribonucleoprotein,Ribosomal protein,RNA-binding,rRNA-binding,Transit peptide,	chain:50S ribosomal protein L21, mitochondrial,compositionally biased region:Glu-rich,transit peptide:Mitochondrion,
13518420	RuBisCO large subunit(rbcL)	Lotus japonicus		GO:0009853~photorespiration,GO:0019253~reductive pentose-phosphate cycle,	GO:0009507~chloroplast,	GO:0000287~magnesium ion binding,GO:0004497~monooxygenase activity,GO:0016984~ribulose-bisphosphate carboxylase activity,	IPR000685:Ribulose bisphosphate carboxylase, large subunit, C-terminal,IPR017443:Ribulose bisphosphate carboxylase, large subunit, ferrodoxin-like N-terminal,IPR020878:Ribulose bisphosphate carboxylase, large chain, active site,IPR020888:Ribulose bisphosphate carboxylase, large subunit,				Acetylation,Calvin cycle,Carbon dioxide fixation,Chloroplast,Disulfide bond,Lyase,Magnesium,Metal-binding,Methylation,Monooxygenase,Oxidoreductase,Photorespiration,Photosynthesis,Plastid,	active site:Proton acceptor,binding site:Substrate,binding site:Substrate; in homodimeric partner,chain:Ribulose bisphosphate carboxylase large chain,disulfide bond,metal ion-binding site:Magnesium,metal ion-binding site:Magnesium; via carbamate group,modified residue,site:Transition state stabilizer,
357463145	TGN-related, localized SYP41-interacting protein, putative(MTR_3g086150)	Medicago truncatula					IPR011042:Six-bladed beta-propeller, TolB-like,				Coiled coil,Complete proteome,Reference proteome,
356521975	adenosine deaminase-like protein(LOC100812607)	Glycine max		GO:0006154~adenosine catabolic process,GO:0046103~inosine biosynthetic process,		GO:0004000~adenosine deaminase activity,	IPR001365:Adenosine/AMP deaminase domain,	gmx00230:Purine metabolism,gmx01100:Metabolic pathways,			Complete proteome,Reference proteome,
356525205	adenosylhomocysteinase(LOC100786939)	Glycine max		GO:0006730~one-carbon metabolic process,GO:0033353~S-adenosylmethionine cycle,	GO:0005829~cytosol,	GO:0004013~adenosylhomocysteinase activity,	IPR000043:Adenosylhomocysteinase,IPR015878:S-adenosyl-L-homocysteine hydrolase, NAD binding domain,IPR016040:NAD(P)-binding domain,IPR020082:S-adenosyl-L-homocysteine hydrolase, conserved site,	gmx00270:Cysteine and methionine metabolism,gmx01100:Metabolic pathways,	PIRSF001109:adenosylhomocysteine hydrolase, SAHH type,	SM00996:SM00996,SM00997:SM00997,	Complete proteome,Hydrolase,NAD,One-carbon metabolism,Reference proteome,
297312256	complex 1 family protein(ARALYDRAFT_496275)	Arabidopsis lyrata subsp. lyrata					IPR008011:Complex 1 LYR protein,				Complete proteome,Reference proteome,
356538242	disease resistance RPP8-like protein 3(LOC100788797)	Glycine max		GO:0006952~defense response,		GO:0043531~ADP binding,	IPR002182:NB-ARC,IPR027417:P-loop containing nucleoside triphosphate hydrolase,	gmx04626:Plant-pathogen interaction,			Complete proteome,Plant defense,Reference proteome,
359496425	elongation factor G-2, chloroplastic(LOC100257414)	Vitis vinifera		GO:0032790~ribosome disassembly,	GO:0005622~intracellular,GO:0009507~chloroplast,	GO:0003746~translation elongation factor activity,GO:0003924~GTPase activity,GO:0005525~GTP binding,	IPR000640:Translation elongation factor EFG, V domain,IPR000795:Elongation factor, GTP-binding domain,IPR004161:Translation elongation factor EFTu/EF1A, domain 2,IPR004540:Translation elongation factor EFG/EF2,IPR005225:Small GTP-binding protein domain,IPR005517:Translation elongation factor EFG/EF2, domain IV,IPR009000:Translation elongation/initiation factor/Ribosomal, beta-barrel,IPR009022:Elo…			SM00838:SM00838,SM00889:SM00889,	Chloroplast,Complete proteome,Elongation factor,GTP-binding,Nucleotide-binding,Plastid,Protein biosynthesis,Reference proteome,Transit peptide,
300143173	fucosyltransferase CAZy family GT37-like protein(GT37A4-1)	Selaginella moellendorffii		GO:0042546~cell wall biogenesis,	GO:0016020~membrane,	GO:0008107~galactoside 2-alpha-L-fucosyltransferase activity,	IPR004938:Xyloglucan fucosyltransferase,				Complete proteome,Glycosyltransferase,Reference proteome,Transferase,
357485703	glutamate-glyoxylate aminotransferase(MTR_5g033230)	Medicago truncatula		GO:0009058~biosynthetic process,		GO:0008483~transaminase activity,GO:0030170~pyridoxal phosphate binding,	IPR004839:Aminotransferase, class I/classII,IPR015421:Pyridoxal phosphate-dependent transferase, major region, subdomain 1,IPR015422:Pyridoxal phosphate-dependent transferase, major region, subdomain 2,IPR015424:Pyridoxal phosphate-dependent transferase,	mtr00220:Arginine biosynthesis,mtr00250:Alanine, aspartate and glutamate metabolism,mtr00260:Glycine, serine and threonine metabolism,mtr00630:Glyoxylate and dicarboxylate metabolism,mtr00710:Carbon fixation in photosynthetic organisms,mtr01100:Metabolic pathways,mtr01110:Biosynthesis of secondary metabolites,mtr01130:Biosynthesis of antibiotics,mtr01200:Carbon metabolism,mtr01210:2-Oxocarboxylic…			Aminotransferase,Complete proteome,Reference proteome,Transferase,
255551511	glutamine synthetase leaf isozyme, chloroplastic(LOC8261490)	Ricinus communis		GO:0006542~glutamine biosynthetic process,		GO:0004356~glutamate-ammonia ligase activity,GO:0005524~ATP binding,	IPR008146:Glutamine synthetase, catalytic domain,IPR008147:Glutamine synthetase, beta-Grasp,IPR014746:Glutamine synthetase/guanido kinase, catalytic domain,IPR027302:Glutamine synthetase, N-terminal conserved site,IPR027303:Glutamine synthetase, glycine-rich site,	rcu00220:Arginine biosynthesis,rcu00250:Alanine, aspartate and glutamate metabolism,rcu00630:Glyoxylate and dicarboxylate metabolism,rcu00910:Nitrogen metabolism,rcu01100:Metabolic pathways,rcu01230:Biosynthesis of amino acids,		SM01230:SM01230,	ATP-binding,Complete proteome,Ligase,Nucleotide-binding,Reference proteome,
357503161	heat shock cognate 70 kDa protein(MTR_7g024390)	Medicago truncatula				GO:0005524~ATP binding,	IPR013126:Heat shock protein 70 family,IPR018181:Heat shock protein 70, conserved site,	mtr03040:Spliceosome,mtr04141:Protein processing in endoplasmic reticulum,mtr04144:Endocytosis,			ATP-binding,Coiled coil,Complete proteome,Nucleotide-binding,Reference proteome,Stress response,
162461165	heat shock protein26(hsp26)	Zea mays	Posttranslational modification, protein turnover, chaperones,				IPR002068:Alpha crystallin/Hsp20 domain,IPR008978:HSP20-like chaperone,	zma04141:Protein processing in endoplasmic reticulum,			Complete proteome,Reference proteome,Stress response,
168070396	hypothetical protein(PHYPADRAFT_103878)	Physcomitrella patens									Complete proteome,Reference proteome,
168064083	hypothetical protein(PHYPADRAFT_99309)	Physcomitrella patens									Complete proteome,Reference proteome,
462400783	hypothetical protein(PRUPE_ppa005184mg)	Prunus persica				GO:0005524~ATP binding,	IPR003959:ATPase, AAA-type, core,IPR027417:P-loop containing nucleoside triphosphate hydrolase,				Complete proteome,Reference proteome,
373432589	malate dehydrogenase, cytoplasmic-like(LOC100811402)	Glycine max		GO:0005975~carbohydrate metabolic process,GO:0006099~tricarboxylic acid cycle,GO:0006107~oxaloacetate metabolic process,GO:0006108~malate metabolic process,GO:0006734~NADH metabolic process,	GO:0005737~cytoplasm,	GO:0030060~L-malate dehydrogenase activity,	IPR001236:Lactate/malate dehydrogenase, N-terminal,IPR001252:Malate dehydrogenase, active site,IPR001557:L-lactate/malate dehydrogenase,IPR010945:Malate dehydrogenase, type 2,IPR011274:Malate dehydrogenase, NAD-dependent, cytosolic,IPR015955:Lactate dehydrogenase/glycoside hydrolase, family 4, C-terminal,IPR016040:NAD(P)-binding domain,IPR022383:Lactate/malate dehydrogenase, C-terminal,	gmx00020:Citrate cycle (TCA cycle),gmx00270:Cysteine and methionine metabolism,gmx00620:Pyruvate metabolism,gmx00630:Glyoxylate and dicarboxylate metabolism,gmx00710:Carbon fixation in photosynthetic organisms,gmx01100:Metabolic pathways,gmx01110:Biosynthesis of secondary metabolites,gmx01130:Biosynthesis of antibiotics,gmx01200:Carbon metabolism,	PIRSF000102:L-lactate/malate dehydrogenase,		Complete proteome,NAD,Oxidoreductase,Reference proteome,Tricarboxylic acid cycle,
300265179	mitochondrial substrate carrier(mitc6)	Volvox carteri f. nagariensis		GO:0006810~transport,	GO:0016021~integral component of membrane,		IPR018108:Mitochondrial substrate/solute carrier,IPR023395:Mitochondrial carrier domain,				Complete proteome,Membrane,Reference proteome,Transmembrane,Transmembrane helix,Transport,
460378369	probable calcium-binding protein CML13(LOC101251558)	Solanum lycopersicum						sly04626:Plant-pathogen interaction,
356558971	probable mitochondrial-processing peptidase subunit beta(LOC100800696)	Glycine max		GO:0006122~mitochondrial electron transport, ubiquinol to cytochrome c,GO:0009060~aerobic respiration,GO:0016485~protein processing,	GO:0005750~mitochondrial respiratory chain complex III,	GO:0004222~metalloendopeptidase activity,GO:0008270~zinc ion binding,GO:0046872~metal ion binding,	IPR001431:Peptidase M16, zinc-binding site,IPR007863:Peptidase M16, C-terminal domain,IPR011237:Peptidase M16 domain,IPR011249:Metalloenzyme, LuxS/M16 peptidase-like,IPR011765:Peptidase M16, N-terminal,				Complete proteome,Reference proteome,
223543695	protein argonaute 10(LOC8280216)	Ricinus communis				GO:0003743~translation initiation factor activity,	IPR003100:Argonaute/Dicer protein, PAZ,IPR003165:Stem cell self-renewal protein Piwi,IPR012337:Ribonuclease H-like domain,IPR014811:Domain of unknown function DUF1785,			SM00949:SM00949,SM00950:SM00950,SM01163:SM01163,	Complete proteome,Initiation factor,Protein biosynthesis,Reference proteome,
356554621	protein disulfide-isomerase-like(LOC100788702)	Glycine max		GO:0006457~protein folding,GO:0034976~response to endoplasmic reticulum stress,GO:0045454~cell redox homeostasis,	GO:0005783~endoplasmic reticulum,	GO:0003756~protein disulfide isomerase activity,	IPR005788:Disulphide isomerase,IPR005792:Protein disulphide isomerase,IPR012336:Thioredoxin-like fold,IPR013766:Thioredoxin domain,IPR017937:Thioredoxin, conserved site,	gmx04141:Protein processing in endoplasmic reticulum,			Complete proteome,Disulfide bond,Isomerase,Redox-active center,Reference proteome,Repeat,Signal,
224179526	ribosomal protein S8(rps8)	Monomastix sp. OKE-1		GO:0006412~translation,	GO:0005840~ribosome,GO:0009507~chloroplast,	GO:0003735~structural constituent of ribosome,GO:0019843~rRNA binding,	IPR000630:Ribosomal protein S8,				Chloroplast,Plastid,Ribonucleoprotein,Ribosomal protein,RNA-binding,rRNA-binding,
357502811	ribulose bisphosphate carboxylase large chain domain protein(MTR_7g021770)	Medicago truncatula		GO:0015977~carbon fixation,		GO:0000287~magnesium ion binding,GO:0016984~ribulose-bisphosphate carboxylase activity,	IPR000685:Ribulose bisphosphate carboxylase, large subunit, C-terminal,IPR017443:Ribulose bisphosphate carboxylase, large subunit, ferrodoxin-like N-terminal,IPR020878:Ribulose bisphosphate carboxylase, large chain, active site,IPR020888:Ribulose bisphosphate carboxylase, large subunit,	mtr00630:Glyoxylate and dicarboxylate metabolism,mtr00710:Carbon fixation in photosynthetic organisms,mtr01100:Metabolic pathways,mtr01200:Carbon metabolism,			Complete proteome,Reference proteome,
359807168	triosephosphate isomerase, chloroplastic-like(LOC100798459)	Glycine max		GO:0006094~gluconeogenesis,GO:0006096~glycolytic process,GO:0019563~glycerol catabolic process,GO:0046166~glyceraldehyde-3-phosphate biosynthetic process,	GO:0005829~cytosol,	GO:0004807~triose-phosphate isomerase activity,	IPR000652:Triosephosphate isomerase,IPR013785:Aldolase-type TIM barrel,IPR020861:Triosephosphate isomerase, active site,IPR022896:Triosephosphate isomerase, bacterial/eukaryotic,	gmx00010:Glycolysis / Gluconeogenesis,gmx00051:Fructose and mannose metabolism,gmx00562:Inositol phosphate metabolism,gmx00710:Carbon fixation in photosynthetic organisms,gmx01100:Metabolic pathways,gmx01110:Biosynthesis of secondary metabolites,gmx01130:Biosynthesis of antibiotics,gmx01200:Carbon metabolism,gmx01230:Biosynthesis of amino acids,			Complete proteome,Reference proteome,
223531593	uncharacterized LOC8265576(LOC8265576)	Ricinus communis					IPR012458:Protein of unknown function DUF1664,				Complete proteome,Reference proteome,
15219234	vacuolar ATP synthase subunit A(VHA-A)	Arabidopsis thaliana		GO:0007030~Golgi organization,GO:0009555~pollen development,GO:0009651~response to salt stress,GO:0015991~ATP hydrolysis coupled proton transport,GO:0015992~proton transport,GO:0046034~ATP metabolic process,	GO:0000325~plant-type vacuole,GO:0005618~cell wall,GO:0005739~mitochondrion,GO:0005773~vacuole,GO:0005774~vacuolar membrane,GO:0005794~Golgi apparatus,GO:0005829~cytosol,GO:0005886~plasma membrane,GO:0009506~plasmodesma,GO:0009507~chloroplast,GO:0009941~chloroplast envelope,GO:0016020~membrane,GO:0033180~proton-transporting V-type ATPase, V1 domain,GO:0048046~apoplast,	GO:0002020~protease binding,GO:0005524~ATP binding,GO:0046933~proton-transporting ATP synthase activity, rotational mechanism,GO:0046961~proton-transporting ATPase activity, rotational mechanism,	IPR000194:ATPase, F1/V1/A1 complex, alpha/beta subunit, nucleotide-binding domain,IPR000793:ATPase, F1/V1/A1 complex, alpha/beta subunit, C-terminal,IPR004100:ATPase, alpha/beta subunit, N-terminal,IPR005725:ATPase, V1 complex, subunit A,IPR020003:ATPase, alpha/beta subunit, nucleotide-binding domain, active site,IPR022878:V-type ATP synthase catalytic subunit A/alpha,IPR024034:ATPase, F1 complex…	ath00190:Oxidative phosphorylation,ath01100:Metabolic pathways,ath04145:Phagosome,			ATP-binding,Complete proteome,Hydrogen ion transport,Hydrolase,Ion transport,Membrane,Nucleotide-binding,Reference proteome,Transport,Vacuole,	chain:V-type proton ATPase catalytic subunit A,nucleotide phosphate-binding region:ATP,
18399026	zinc ion binding protein(AT2G19385)	Arabidopsis thaliana			GO:0005634~nucleus,	GO:0003676~nucleic acid binding,GO:0008270~zinc ion binding,	IPR003604:Zinc finger, U1-type,IPR014898:Zinc finger, C2H2, LYAR-type,			SM00451:ZnF_U1,	Complete proteome,Reference proteome,
